# Supplementary material for: School Nurse Perspectives of Working with Children and Young People in the United Kingdom during the COVID-19 Pandemic: An Online Survey Study
Source: Int J Environ Res Public Health. 2022 Dec 28;20(1):481. doi: 10.3390/ijerph20010481 (PMC9819616; doi:10.3390/ijerph20010481)
Supplement: Supplementary file 1 [file ijerph-20-00481-s001.zip]

Archive with 1 entries (1 files):
- ijerph-2012199-supplementary.pdf
